# Supplementary material for: Quality Characteristics of Karst Plateau Tea (Niaowang) in Southwest China and Their Relationship with Trace Elements
Source: Toxics. 2023 Jun 2;11(6):502. doi: 10.3390/toxics11060502 (PMC10305230; doi:10.3390/toxics11060502)
Supplement: Supplementary file 1 [file toxics-11-00502-s001.zip]

Archive with 1 entries (1 files):
- toxics-2423580-supplementary.pdf
